# Supplementary material for: Effect of Alkali Source on Crystal Regulation and Ethanol Gas Sensing Properties of Nano-ZnO
Source: Sensors (Basel). 2024 Nov 28;24(23):7623. doi: 10.3390/s24237623 (PMC11644861; doi:10.3390/s24237623)
Supplement: Supplementary file 1 [file sensors-24-07623-s001.zip]

Archive with 1 entries (1 files):
- sensors-3307715-supplementary.pdf
